# Supplementary material for: Mitochondrial respiration contributes to the interferon gamma response in antigen-presenting cells
Source: eLife. 2021 Nov 2;10:e65109. doi: 10.7554/eLife.65109 (PMC8598164; doi:10.7554/eLife.65109)
Supplement: Figure 6—source data 1. [file elife-65109-fig6-data1.zip]

Archive with 15 entries (14 files):
- Figure6_SourceData1/
- Figure6_SourceData1/Stat1total_raw.tiff
- __MACOSX/Figure6_SourceData1/._Stat1total_raw.tiff
- Figure6_SourceData1/pJak2_raw.tiff
- __MACOSX/Figure6_SourceData1/._pJak2_raw.tiff
- Figure6_SourceData1/Jak2Total_Raw.tiff
- __MACOSX/Figure6_SourceData1/._Jak2Total_Raw.tiff
- Figure6_SourceData1/pStat1_Ser_Raw.tiff
- __MACOSX/Figure6_SourceData1/._pStat1_Ser_Raw.tiff
- Figure6_SourceData1/ifngr_raw.tiff
- __MACOSX/Figure6_SourceData1/._ifngr_raw.tiff
- Figure6_SourceData1/Actin_Raw.tiff
- __MACOSX/Figure6_SourceData1/._Actin_Raw.tiff
- Figure6_SourceData1/pstat1_Tyr.tiff
- __MACOSX/Figure6_SourceData1/._pstat1_Tyr.tiff
