# Supplementary material for: Mitochondrial respiration contributes to the interferon gamma response in antigen-presenting cells
Source: eLife. 2021 Nov 2;10:e65109. doi: 10.7554/eLife.65109 (PMC8598164; doi:10.7554/eLife.65109)
Supplement: Figure 6—source data 2. [file elife-65109-fig6-data2.zip]

Archive with 15 entries (14 files):
- Figure6_SourceData2/
- Figure6_SourceData2/Jak2Total_Labeled.tiff
- __MACOSX/Figure6_SourceData2/._Jak2Total_Labeled.tiff
- Figure6_SourceData2/Stat1total_labeled.tiff
- __MACOSX/Figure6_SourceData2/._Stat1total_labeled.tiff
- Figure6_SourceData2/pstat1_Ser_Labeled.tiff
- __MACOSX/Figure6_SourceData2/._pstat1_Ser_Labeled.tiff
- Figure6_SourceData2/pJak2_labeled.tiff
- __MACOSX/Figure6_SourceData2/._pJak2_labeled.tiff
- Figure6_SourceData2/Actin_Labeled.tiff
- __MACOSX/Figure6_SourceData2/._Actin_Labeled.tiff
- Figure6_SourceData2/ifngr_labeled.tiff
- __MACOSX/Figure6_SourceData2/._ifngr_labeled.tiff
- Figure6_SourceData2/pstat1_Tyr_labeled.tiff
- __MACOSX/Figure6_SourceData2/._pstat1_Tyr_labeled.tiff
